# Supplementary material for: Analysis of Electric Field Stimulation in Blue Light Stressed 661W Cells
Source: Int J Mol Sci. 2023 Feb 8;24(4):3433. doi: 10.3390/ijms24043433 (PMC9965974; doi:10.3390/ijms24043433)
Supplement: Supplementary file 1 [file ijms-24-03433-s001.zip]

Archive with 1 entries (1 files):
- ijms-2175914-supplementary.pdf
